# Supplementary material for: Long-term carbon sink in Borneo’s forests halted by drought and vulnerable to edge effects
Source: Nat Commun. 2017 Dec 19;8:1966. doi: 10.1038/s41467-017-01997-0 (PMC5736600; doi:10.1038/s41467-017-01997-0)
Supplement: Supplementary file 4 — Supplementary Data 1 [file 41467_2017_1997_MOESM4_ESM.xlsx]

## Sheet: Plot summary data
Plot Code	Biogeographical Region	Country	Latitude Decimal	Longitude Decimal	Altitude	Site	Plot Area	Plot Grouping	Edaphic Type	Moisture Type	First Census Decimal Date	Last Census Decimal Date	Monitoring Length	Number of Censuses	Tree Height Measurements	Edge Distance	Edge Effects	Plot Mean AGB Change	Weighted Plot Mean AGB Change	BA Weighted WD	AGWP	AGB Mortality	Stem Recruitment Rate	Stem Mortality Rate	Initial AGB	Data Repository	Plot Senior Team
AND-01	Sundaland	BRUNEI DARUSSALAM	4.7	114.5	76	West Brunei	0.968	Singular	Mixed dipterocarp	Moist	1992.6	2014.88	22.28	3	0	428	yes	4.2	4.32	0.59	8.31	4.49	1.8	2.1	440.92	Universiti Brunei Darussalam	Stuart Davies, Kamariah Abu Salim, Shahruney Saparudin, Lan Qie, Oliver Phillips, Simon Lewis
BAD-01	Sundaland	BRUNEI DARUSSALAM	4.6	114.4	36	West Brunei	0.96	Singular	Kerangas	Moist	1992.55	2013.79	21.24	3	41	303	yes	1.3	1.32	0.47	5.81	4.02	2.1	2.6	280.24	Universiti Brunei Darussalam	Stuart Davies, Kamariah Abu Salim, Layla Syaznie Abdullah Lim, Lindsay Banin, Rafizah Serudin, Lan Qie, Oliver Phillips, Simon Lewis
BEL-01	Sundaland	BRUNEI DARUSSALAM	4.5	115.2	276	Belalong	1.103	Singular	Mixed dipterocarp	Wet	1991.45	2014.71	23.26	6	55	2676	no	3.25	3.39	0.58	7.96	4.31	1.6	1.4	481.32	Universiti Brunei Darussalam and CTFS (ctfs.si.edu/Public/plotdataaccess/index.php)	Sylvester Tan, Axel Dalberg Poulsen, Kamariah Abu Salim, Stuart Davies, Shahruney Saparudin, Rafizah Serudin, Lan Qie, Oliver Phillips, Simon Lewis
BEL-03	Sundaland	BRUNEI DARUSSALAM	4.5	115.2	317	Belalong	1.035	Singular	Mixed dipterocarp	Wet	1991.33	2014.5	23.17	6	553	2675	no	-2.73	-2.84	0.6	8.46	9.78	2	1.7	479.7	Universiti Brunei Darussalam	Colin Maycock, Radim Hedl, Martin Dančák, Martin Svátek, Rahayu Sukmaria Sukri, Faizah binti Hj Metali, Lan Qie, Oliver Phillips, Simon Lewis
BEL-04	Sundaland	BRUNEI DARUSSALAM	4.5	115.2	287	Belalong	1.035	Singular	Mixed dipterocarp	Wet	1991.33	2014.51	23.18	5	578	3251	no	1.49	1.55	0.58	8.78	7.23	1.4	1.8	430.97	Universiti Brunei Darussalam	Colin Maycock, Radim Hedl, Martin Dančák, Martin Svátek, Rahayu Sukmaria Sukri, Faizah binti Hj Metali, Lan Qie, Oliver Phillips, Simon Lewis
BEL-10	Sundaland	BRUNEI DARUSSALAM	4.5	115.2	223	Belalong	0.75	Grouped	Mixed dipterocarp	Wet	1991.7	2014.73	23.03	3	184	2402	no	0.14	0.15	0.62	6.11	4.88	1.1	1.3	635.45	Universiti Brunei Darussalam	Colin Pendry, Colin Maycock, Rahayu Sukmaria Sukri, Faizah binti Hj Metali, Lan Qie, Oliver Phillips, Simon Lewis
BEL-19	Sundaland	BRUNEI DARUSSALAM	4.5	115.2	882	Belalong	0.25	Singular	Mixed dipterocarp	Wet	1991.38	2014.78	23.4	3	0	9032	no	0.2	0.21	0.62	7.51	6.83	1.1	2	391.67	Universiti Brunei Darussalam	Colin Pendry, Colin Maycock, Rahayu Sukmaria Sukri, Faizah binti Hj Metali, Lan Qie, Oliver Phillips, Simon Lewis
BEL-20	Sundaland	BRUNEI DARUSSALAM	4.5	115.2	485	Belalong	0.75	Grouped	Mixed dipterocarp	Wet	1991.74	2014.77	23.03	3	51	4311	no	-4.98	-5.18	0.58	8.13	16.13	1.5	2	611.37	Universiti Brunei Darussalam	Colin Pendry, Colin Maycock, Rahayu Sukmaria Sukri, Faizah binti Hj Metali, Lan Qie, Oliver Phillips, Simon Lewis
BEL-30	Sundaland	BRUNEI DARUSSALAM	4.5	115.2	845	Belalong	0.5	Grouped	Mixed dipterocarp	Wet	1991.38	1998.5	7.12	2	0	4075.3	no	3.98	2.8	0.62	6.36	2.38	1	1	375.19	Universiti Brunei Darussalam	Colin Pendry, Colin Maycock, Rahayu Sukmaria Sukri, Faizah binti Hj Metali, Lan Qie, Oliver Phillips, Simon Lewis
BKO-01	Sundaland	MALAYSIA	1.7	110.4	69	Bako	0.6	Singular	Mixed dipterocarp	Moist	1965.43	2013.33	47.9	9	38	808	no	2.15	2.85	0.62	8.05	5.58	1.4	1.7	381.32	www.forestplots.net	Peter Ashton, Richard Primack, Sylvester Tan, Kho Lip Khoon, Jugah Anak Tagi, Lan Qie, Oliver Phillips, Simon Lewis
BKO-02	Sundaland	MALAYSIA	1.7	110.4	94	Bako	0.6	Singular	Mixed dipterocarp	Moist	1965.43	2013.34	47.91	9	41	1021	no	3.33	4.42	0.62	8.66	5.28	1	1.6	414.13	www.forestplots.net	Peter Ashton, Richard Primack, Sylvester Tan, Lan Qie, Oliver Phillips, Simon Lewis, Jugah Anak Tagi
BKO-03	Sundaland	MALAYSIA	1.4	110.4	50	Bako	0.6	Singular	Mixed dipterocarp	Moist	1965.43	2013.33	47.9	9	29	1299	no	1.89	2.51	0.62	6.88	4.8	2	2.1	303.9	www.forestplots.net	Peter Ashton, Richard Primack, Sylvester Tan, Lan Qie, Oliver Phillips, Simon Lewis, Jugah Anak Tagi
BKO-04	Sundaland	MALAYSIA	1.7	110.4	30	Bako	0.6	Singular	Mixed dipterocarp	Moist	1965.43	2013.32	47.89	9	41	480	no	2.51	3.33	0.6	6.21	3.77	1.2	1.9	264.23	www.forestplots.net	Peter Ashton, Richard Primack, Sylvester Tan, Lan Qie, Oliver Phillips, Simon Lewis, Jugah Anak Tagi
BRT-01	Sundaland	INDONESIA	0	115.4	281	Barong Tongkok	1	Singular	Mixed dipterocarp	Moist	2011.21	2015.03	3.81	2	486	424.9	yes	0.76	0.43	0.58	5.73	4.97	1.1	1.1	468.73	www.forestplots.net	Ervan Rutishauser, Lan Qie, Oliver Phillips, Simon Lewis, Muhammad Fitriadi
BUL-10	Sundaland	INDONESIA	-0.1	114	189	Barito Ulu	0.25	Singular	Mixed dipterocarp	Moist	1992.49	2014.14	21.65	3	137	3241.4	no	-0.77	-0.78	0.64	6.1	7.13	2.5	2.5	523.27	www.forestplots.net	John Proctor, Francis Brearley, Laszlo Nagy, Ronald Vernimmen, Lan Qie, Oliver Phillips, Simon Lewis
BUL-22	Sundaland	INDONESIA	-0.1	114	189	Barito Ulu	0.25	Singular	Mixed dipterocarp	Moist	1993.45	2014.17	20.72	4	39	3442	no	2.96	2.97	0.57	5.96	3.27	1.1	1.7	265.07	www.forestplots.net	John Proctor, Francis Brearley, Edi Mirmanto, Lan Qie, Oliver Phillips, Simon Lewis
BUL-41	Sundaland	INDONESIA	-0.1	114	254	Barito Ulu	0.5	Grouped	Mixed dipterocarp	Moist	1998.45	2014.15	15.7	2	44	2496	no	3.19	2.92	0.61	7.59	4.41	0.9	1.4	442.76	www.forestplots.net	John Proctor, Laszlo Nagy, Suriantata, Lan Qie, Oliver Phillips, Simon Lewis
BUL-42	Sundaland	INDONESIA	-0.1	114	389	Barito Ulu	0.5	Grouped	Kerangas	Moist	1997.45	2014.2	16.74	2	44	2052	no	1.18	1.1	0.71	4.74	3.56	2.2	1.8	224.38	www.forestplots.net	John Proctor, Laszlo Nagy, Suriantata, Lan Qie, Oliver Phillips, Simon Lewis
BUL-43	Sundaland	INDONESIA	-0.1	114	256	Barito Ulu	0.75	Grouped	Mixed dipterocarp	Moist	1998.45	2014.18	15.73	2	110	2896	no	3.81	3.49	0.6	8.47	4.65	2.1	1.8	333.76	www.forestplots.net	John Proctor, Francis Brearley, Edi Mirmanto, Lan Qie, Oliver Phillips, Simon Lewis
BUL-44	Sundaland	INDONESIA	-0.1	114	157	Barito Ulu	0.5	Grouped	Kerangas	Moist	1992.45	2014.16	21.71	3	12	3208	no	1.51	1.54	0.67	6.07	5.1	2.3	3.2	219.6	www.forestplots.net	John Proctor, Laszlo Nagy, Francis Brearley, Suriantata, Ronald Vernimmen, Lan Qie, Oliver Phillips, Simon Lewis
BUL-45	Sundaland	INDONESIA	-0.1	114	130	Barito Ulu	0.75	Grouped	Mixed dipterocarp	Moist	1993.54	2013.58	20.04	5	0	3100.6	no	-0.31	-0.31	0.59	6.27	7.12	1.5	1.8	401.47	www.forestplots.net	John Proctor, Francis Brearley, Suriantata, Petra Kidd
DAN-01	Sundaland	MALAYSIA	5	117.8	184	Danum	1	Singular	Mixed dipterocarp	Moist	2006.27	2013.85	7.58	2	107	871	no	2.68	1.92	0.55	6.12	3.43	3.3	4	315.17	www.forestplots.net	Nicholas Berry, Keith C Hamer, Lan Qie, Oliver Phillips, Simon Lewis
DAN-02	Sundaland	MALAYSIA	5	117.8	296	Danum	1	Singular	Mixed dipterocarp	Moist	2006.27	2013.88	7.61	2	45	1695	no	-6.27	-4.51	0.49	6.66	12.94	3	4	282.44	www.forestplots.net	Nicholas Berry, Keith C Hamer, Lan Qie, Oliver Phillips, Simon Lewis
DAN-03	Sundaland	MALAYSIA	5	117.8	329	Danum	1	Singular	Mixed dipterocarp	Moist	2006.28	2013.93	7.65	2	65	2058	no	4.2	3.02	0.58	9.01	4.81	2.4	3.2	403.59	www.forestplots.net	Nicholas Berry, Keith C Hamer, Lan Qie, Oliver Phillips, Simon Lewis
GMU-01	Sundaland	MALAYSIA	4	114.8	49	Mulu	1	Singular	Mixed dipterocarp	Wet	1979.26	2013.58	34.32	7	43	379	yes	-2.61	-3.1	0.59	7.61	8.63	2.1	3.1	364.43	www.forestplots.net	John Proctor, Sylvester Tan, Lindsay Banin, Lan Qie, Oliver Phillips, Simon Lewis, Jugah Anak Tagi
GMU-02	Sundaland	MALAYSIA	4	114.9	268	Mulu	1	Singular	Mixed dipterocarp	Wet	1979.27	2013.57	34.3	7	54	3549	no	2.54	3.01	0.55	7.32	4.48	0.7	1.2	646.33	www.forestplots.net	John Proctor, Sylvester Tan, Lindsay Banin, Lan Qie, Oliver Phillips, Simon Lewis, Jugah Anak Tagi
GMU-03	Sundaland	MALAYSIA	4.1	114.9	176	Mulu	1	Singular	Kerangas	Wet	1979.29	2013.54	34.25	7	52	7003	no	-0.23	-0.27	0.6	8.68	8.2	1.6	2.6	625.15	www.forestplots.net	John Proctor, Sylvester Tan, Lindsay Banin, Lan Qie, Oliver Phillips, Simon Lewis, Jugah Anak Tagi
GMU-04	Sundaland	MALAYSIA	4.1	114.9	287	Mulu	1	Singular	Mixed dipterocarp	Wet	1979.29	2013.55	34.26	6	55	7041	no	-2.62	-3.11	0.63	5.14	8.78	1.3	2.6	421.32	www.forestplots.net	John Proctor, Sylvester Tan, Lan Qie, Oliver Phillips, Simon Lewis, Jugah Anak Tagi
ITT-72	Sundaland	INDONESIA	-0.9	116.6	345	ITCI	2.071	Singular	Mixed dipterocarp	Moist	1977.67	1993.74	16.07	8	0	519.9	no	0.91	0.84	0.55	6.93	6.34	1.5	1.6	279.68	www.forestplots.net	Ferry Slik, Ishak Yassir, Lan Qie, Oliver Phillips, Simon Lewis
ITU-76	Sundaland	INDONESIA	-0.9	116.6	455	ITCI	0.276	Singular	Mixed dipterocarp	Moist	1977.74	2015.26	37.52	10	54	507.7	no	-0.04	-0.05	0.55	6.79	5.01	1.1	1.8	400.64	www.forestplots.net	Ferry Slik, Ishak Yassir, Lan Qie, Oliver Phillips, Simon Lewis
ITV-76	Sundaland	INDONESIA	-0.9	116.6	465	ITCI	0.252	Singular	Mixed dipterocarp	Moist	1977.74	1993.74	16	8	0	372.8	yes	0.8	0.74	0.49	6.01	4.99	1.4	2.3	434.54	www.forestplots.net	Ferry Slik, Ishak Yassir, Lan Qie, Oliver Phillips, Simon Lewis
ITW-76	Sundaland	INDONESIA	-0.9	116.6	260	ITCI	1.664	Singular	Mixed dipterocarp	Moist	1977.75	1993.74	15.99	8	0	257.7	yes	-0.04	-0.04	0.56	6.65	6.9	1.2	1.8	366.51	www.forestplots.net	Ferry Slik, Ishak Yassir, Lan Qie, Oliver Phillips, Simon Lewis
ITX-71	Sundaland	INDONESIA	-1	116.6	100	ITCI	1.14	Singular	Mixed dipterocarp	Moist	1977.5	1993.84	16.34	8	0	385.2	yes	2.82	2.61	0.57	8.86	4.74	2.2	1.3	346.09	www.forestplots.net	Ferry Slik, Ishak Yassir, Lan Qie, Oliver Phillips, Simon Lewis
ITY-76	Sundaland	INDONESIA	-1	116.6	285	ITCI	0.75	Singular	Mixed dipterocarp	Moist	1977.67	1993.74	16.07	7	0	2481.3	no	2.8	2.58	0.62	9.47	9.54	1.9	2.2	660.46	www.forestplots.net	Ferry Slik, Ishak Yassir, Lan Qie, Oliver Phillips, Simon Lewis
ITZ-76	Sundaland	INDONESIA	-1	116.6	295	ITCI	0.5	Singular	Mixed dipterocarp	Moist	1977.67	1993.74	16.07	8	0	2481.3	no	1.58	1.46	0.62	8.91	3.79	1.5	1.1	699.24	www.forestplots.net	Ferry Slik, Ishak Yassir, Lan Qie, Oliver Phillips, Simon Lewis
KIS-07	Sundaland	MALAYSIA	6.2	116.7	650	Kinabalu	1	Singular	Mixed dipterocarp	Moist	1996.04	2003.67	7.64	5	0	282	yes	-5.7	-4.1	0.58	8.31	13.3	3.2	3.5	431.87	Kagoshima University	Kanehiro Kitayama, Shin-Ichiro Aiba
KIU-07	Sundaland	MALAYSIA	6.2	116.7	700	Kinabalu	1	Singular	Mixed dipterocarp	Moist	1996.12	2003.7	7.58	5	0	481	no	1.51	1.08	0.6	6.22	4.31	2.1	1.8	561.35	Kagoshima University	Kanehiro Kitayama, Shin-Ichiro Aiba
LAM-02	Sundaland	MALAYSIA	4.2	114	109	Lambir	0.6	Singular	Mixed dipterocarp	Moist	1966.16	2013.34	47.18	9	149	141.4	yes	-5.04	-6.65	0.62	8.51	12.17	2	2.2	720.89	www.forestplots.net	Peter Ashton, Sylvester Tan, Lan Qie, Oliver Phillips, Simon Lewis, Jugah Anak Tagi
LAM-03	Sundaland	MALAYSIA	4.2	114	167	Lambir	0.6	Singular	Mixed dipterocarp	Moist	1966.16	2013.41	47.25	9	174	578.8	no	-0.49	-0.65	0.6	7.03	8.3	1.5	1.6	551.43	www.forestplots.net	Peter Ashton, Sylvester Tan, Lan Qie, Oliver Phillips, Simon Lewis, Jugah Anak Tagi
LAM-04	Sundaland	MALAYSIA	4.2	114	210	Lambir	0.6	Singular	Mixed dipterocarp	Moist	1966.16	2013.4	47.24	9	191	1026.1	no	1.67	2.21	0.61	8.23	6.27	0.8	1.1	741.57	www.forestplots.net	Peter Ashton, Sylvester Tan, Lan Qie, Oliver Phillips, Simon Lewis, Jugah Anak Tagi
LAM-05	Sundaland	MALAYSIA	4.2	114	184	Lambir	0.6	Singular	Mixed dipterocarp	Moist	1966.16	2013.4	47.24	9	192	725.9	no	0.6	0.79	0.6	7.41	7.56	0.8	1.1	652.16	www.forestplots.net	Peter Ashton, Sylvester Tan, Lan Qie, Oliver Phillips, Simon Lewis, Jugah Anak Tagi
LAM-06	Sundaland	MALAYSIA	4.2	114	175	Lambir	1.035	Singular	Mixed dipterocarp	Moist	1993.26	2013.91	20.65	5	0	923	no	-0.39	-0.39	0.63	5.82	5.89	0.6	1.3	508.7	CTFS (ctfs.si.edu/Public/plotdataaccess/index.php) and GEM	Stuart Davies, Sylvester Tan, Kho Lip Khoon, Lan Qie
LAM-07	Sundaland	MALAYSIA	4.2	114	110	Lambir	1.035	Singular	Mixed dipterocarp	Moist	1991.89	2013.9	22.01	5	0	191	yes	-2.29	-2.34	0.59	7.85	8.67	1.6	2	411.81	CTFS (ctfs.si.edu/Public/plotdataaccess/index.php) and GEM	Stuart Davies, Sylvester Tan, Kho Lip Khoon, Lan Qie
MER-02	Sundaland	MALAYSIA	2.5	113.1	183	Mersing	0.6	Singular	Mixed dipterocarp	Moist	1964.78	1996.66	31.88	7	50	908.4	no	2.08	2.41	0.63	8.96	6.78	1.6	1.3	648.34	www.forestplots.net	Peter Ashton, Richard Primack, Sylvester Tan, Lan Qie, Oliver Phillips, Simon Lewis
MER-05	Sundaland	MALAYSIA	2.5	113.1	255	Mersing	0.6	Singular	Mixed dipterocarp	Moist	1964.78	1996.66	31.88	7	50	1174	no	-0.55	-0.64	0.61	7.29	8.04	1.8	1.5	446.15	www.forestplots.net	Peter Ashton, Richard Primack, Sylvester Tan, Lan Qie, Oliver Phillips, Simon Lewis
MER-10	Sundaland	MALAYSIA	2.5	113.1	343	Mersing	0.6	Singular	Mixed dipterocarp	Moist	1964.78	1996.67	31.89	7	52	1719.3	no	3.14	3.64	0.61	9.05	5.36	1.1	1.1	669.32	www.forestplots.net	Peter Ashton, Richard Primack, Sylvester Tan, Lan Qie, Oliver Phillips, Simon Lewis
MER-11	Sundaland	MALAYSIA	2.5	113.1	397	Mersing	0.6	Singular	Mixed dipterocarp	Moist	1964.78	1996.67	31.89	7	30	1846.5	no	1.34	1.55	0.55	9.13	7.11	1.2	1.5	594.97	www.forestplots.net	Peter Ashton, Richard Primack, Sylvester Tan, Lan Qie, Oliver Phillips, Simon Lewis
MER-14	Sundaland	MALAYSIA	2.5	113.1	NA	Mersing	0.6	Singular	Mixed dipterocarp	Moist	1964.78	1996.67	31.89	7	48	1705	no	0.23	0.27	0.66	8.36	10.28	1	1.3	758.45	www.forestplots.net	Peter Ashton, Richard Primack, Sylvester Tan, Lan Qie, Oliver Phillips, Simon Lewis
SEP-04	Sundaland	MALAYSIA	5.9	118	88	Sepilok	4.141	Singular	Kerangas	Moist	2001.41	2014.92	13.51	3	22	414.4	yes	2.67	2.32	0.62	7.49	4.72	2.4	1.9	260.73	www.forestplots.net	Reuben Nilus, Lan Qie, Oliver Phillips, Simon Lewis
SEP-05	Sundaland	MALAYSIA	5.9	118	107	Sepilok	4.141	Singular	Kerangas	Moist	2001.41	2014.77	13.36	3	27	582.9	no	2.23	1.93	0.64	7.15	4.98	2.3	2.3	252.44	www.forestplots.net	Reuben Nilus, Lan Qie, Oliver Phillips, Simon Lewis
SEP-06	Sundaland	MALAYSIA	5.8	117.9	52	Sepilok	2.207	Singular	Mixed dipterocarp	Moist	1958.29	2014.05	55.77	15	73	1815.2	no	0.59	0.82	0.58	6.1	5.3	1.8	1.7	411.53	www.forestplots.net	Reuben Nilus, Lan Qie, Oliver Phillips, Simon Lewis
SEP-07	Sundaland	MALAYSIA	5.9	117.9	89	Sepilok	4.414	Singular	Mixed dipterocarp	Moist	1995.52	2013.77	18.25	5	33	1342	no	3.14	3.02	0.57	6.97	3.97	1.4	1.4	297.02	www.forestplots.net	Reuben Nilus, Lan Qie, Oliver Phillips, Simon Lewis
SEP-08	Sundaland	MALAYSIA	5.9	117.9	88	Sepilok	4.414	Singular	Mixed dipterocarp	Moist	2001.05	2014.48	13.43	3	20	657.1	no	4.56	3.96	0.57	7.92	2.97	1.3	1.2	358.2	www.forestplots.net	Reuben Nilus, Lan Qie, Oliver Phillips, Simon Lewis
SEP-09	Sundaland	MALAYSIA	5.9	117.9	60	Sepilok	4.141	Singular	Mixed dipterocarp	Moist	2000.88	2014.54	13.65	3	119	1372.3	no	-1.54	-1.34	0.54	6.27	7	2.2	2.5	364.21	www.forestplots.net	Reuben Nilus, Lan Qie, Oliver Phillips, Simon Lewis
SEP-10	Sundaland	MALAYSIA	5.9	117.9	23	Sepilok	4.141	Singular	Mixed dipterocarp	Moist	2000.86	2014.44	13.58	3	166	809.7	no	0.65	0.57	0.57	8.63	6.24	4.2	2.4	386.56	www.forestplots.net	Reuben Nilus, Lan Qie, Oliver Phillips, Simon Lewis
SEP-11	Sundaland	MALAYSIA	5.9	117.9	74	Sepilok	4.414	Singular	Mixed dipterocarp	Moist	1995.71	2014.3	18.59	5	100	418	yes	2.95	2.85	0.57	7.74	4.52	1.6	1.4	418.4	www.forestplots.net	Reuben Nilus, Lan Qie, Oliver Phillips, Simon Lewis
SEP-12	Sundaland	MALAYSIA	5.9	117.9	68	Sepilok	4.034	Singular	Mixed dipterocarp	Moist	1995.45	2013.55	18.1	5	4	387.3	yes	-1.73	-1.66	0.55	8.91	8.99	2.6	2	448.1	www.forestplots.net	Reuben Nilus, Lan Qie, Oliver Phillips, Simon Lewis
SEP-30	Sundaland	MALAYSIA	5.9	118	112	Sepilok	4.141	Singular	Kerangas	Moist	2001.33	2015.1	13.77	3	152	890.8	no	1.79	1.57	0.65	5.29	3.65	1.6	1.6	253.34	www.forestplots.net	Reuben Nilus, Lan Qie, Oliver Phillips, Simon Lewis
SGW-01	Sundaland	INDONESIA	-1.1	116.8	42	Sungai Wain	0.42	Singular	Mixed dipterocarp	Moist	1998.95	2014.99	16.03	2	29	96.84	yes	-0.79	-0.73	0.61	6.83	7.62	2.8	2.6	251.59	www.forestplots.net	Mark van Nieuwstadt, Lan Qie, Oliver Phillips, Simon Lewis, Muhammad Fitriadi
SGW-03	Sundaland	INDONESIA	-1.1	116.8	49	Sungai Wain	0.36	Singular	Mixed dipterocarp	Moist	1998.95	2014.99	16.04	2	14	76.1	yes	-3.42	-3.15	0.6	7	10.41	3.2	2.3	287.42	www.forestplots.net	Mark van Nieuwstadt, Lan Qie, Oliver Phillips, Simon Lewis, Muhammad Fitriadi
SGW-07	Sundaland	INDONESIA	-1.1	116.8	68	Sungai Wain	0.4	Singular	Mixed dipterocarp	Moist	1998.95	2014.97	16.01	2	24	98.89	yes	-0.91	-0.84	0.61	10.92	11.83	3.8	3.5	286.47	www.forestplots.net	Mark van Nieuwstadt, Lan Qie, Oliver Phillips, Simon Lewis, Muhammad Fitriadi
SGW-09	Sundaland	INDONESIA	-1.1	116.8	79	Sungai Wain	0.42	Singular	Mixed dipterocarp	Moist	1998.95	2014.97	16.02	2	29	98.8	yes	0.64	0.59	0.61	7.67	7.03	4.4	2.9	171.57	www.forestplots.net	Mark van Nieuwstadt, Lan Qie, Oliver Phillips, Simon Lewis, Muhammad Fitriadi
SGW-11	Sundaland	INDONESIA	-1.1	116.8	65	Sungai Wain	0.42	Singular	Mixed dipterocarp	Moist	1998.95	2014.98	16.02	2	11	106.2	yes	0.24	0.22	0.57	6.57	6.33	3.5	3.1	165.93	www.forestplots.net	Mark van Nieuwstadt, Lan Qie, Oliver Phillips, Simon Lewis, Muhammad Fitriadi
SGW-13	Sundaland	INDONESIA	-1.1	116.8	83	Sungai Wain	0.42	Singular	Mixed dipterocarp	Moist	1998.95	2015.01	16.06	2	12	101.69	yes	-0.77	-0.71	0.56	5.45	6.23	3.3	2.8	171.83	www.forestplots.net	Mark van Nieuwstadt, Lan Qie, Oliver Phillips, Simon Lewis, Muhammad Fitriadi
SGW-15	Sundaland	INDONESIA	-1.1	116.8	75	Sungai Wain	0.42	Singular	Mixed dipterocarp	Moist	1998.95	2014.98	16.03	2	13	96.94	yes	-1.28	-1.18	0.61	6.76	8.04	3.4	2.5	195.32	www.forestplots.net	Mark van Nieuwstadt, Lan Qie, Oliver Phillips, Simon Lewis, Muhammad Fitriadi
SGW-17	Sundaland	INDONESIA	-1.1	116.8	70	Sungai Wain	0.42	Singular	Mixed dipterocarp	Moist	1998.95	2015.01	16.05	2	17	105.71	yes	1.33	1.23	0.61	8.2	6.87	2.9	1.6	228.3	www.forestplots.net	Mark van Nieuwstadt, Lan Qie, Oliver Phillips, Simon Lewis, Muhammad Fitriadi
SGW-31	Sundaland	INDONESIA	-1.1	116.8	66	Sungai Wain	1	Grouped	Mixed dipterocarp	Moist	1997.95	2015.29	17.33	4	554	659	no	-0.96	-0.91	0.61	7.47	12.04	3.6	3.2	322.73	www.forestplots.net	Gabriella Fredriksson, Stanislav Lhota, Lan Qie, Oliver Phillips, Simon Lewis, Muhammad Fitriadi
STR-40	Sundaland	INDONESIA	1.9	117.2	105	STREK	4	Singular	Mixed dipterocarp	Moist	1991.16	2000.11	8.95	6	0	2920.4	no	0.69	0.52	0.57	7.87	6.65	2	2	332.18	www.forestplots.net	Plinio Sist, Haruni Krisnawati
STR-41	Sundaland	INDONESIA	1.9	117.2	105	STREK	4	Singular	Mixed dipterocarp	Moist	1991.13	2000.18	9.05	6	0	1481.6	no	2.29	1.74	0.61	7.32	5.14	1.2	1.9	413.37	www.forestplots.net	Plinio Sist, Haruni Krisnawati
STR-44	Sundaland	INDONESIA	1.9	117.2	105	STREK	4	Singular	Mixed dipterocarp	Moist	1990.8	2000.48	9.68	6	0	1711.4	no	-0.89	-0.69	0.58	6.61	7.79	1.8	2.2	361.12	www.forestplots.net	Plinio Sist, Haruni Krisnawati
SWT-01	Sundaland	BRUNEI DARUSSALAM	4.6	114.5	44	West Brunei	0.994	Singular	Kerangas	Moist	1992.65	2013.79	21.14	3	0	371	yes	0.31	0.31	0.62	7.62	7.71	2.1	2.8	333.84	Universiti Brunei Darussalam	Stuart Davies, Kamariah Abu Salim, Layla Syaznie Abdullah Lim, Rafizah Serudin, Lan Qie, Oliver Phillips, Simon Lewis

## Sheet: Table legend & Header
Supplementary Data 1 Plot summary and metadata of 71 long-term forest monitoring plots in Borneo.
Header	Definition
Plot Code	Three letter and two number code assigned to each individual plot (XXX-00)
Biogeographical Region	Biogeographical Region from World Geographical scheme for plant distributions
Country	Country where the plot is located
Latitude Decimal	Latitude, decimal degrees
Longitude Decimal	Longitude, decimal degrees
Altitude	Altitude above mean sea level (m)
Site	Site for group of nearby plots often monitoried in the same or related studies
Plot Area	Area of the plot corrected for topography (ha)
Plot Grouping	Whether plot was singular or merged from multiple plots smaller than 0.4 ha that were within 1 km or less of one another
Edaphic Type	Two lowland forest types in Borneo with different soil charateristics: mixed dipterocarp and kerangas forests
Moisture Type	Forest Moisture Types according to Chave et al. Oecologia (2005). Wet: >3500m pa, Moist: 1500-3500m pa
First Census Decimal Date	Mean decimal date of first census
Last Census Decimal Date	Mean decimal date of last census included in this study
Monitoring Length	Total number of decimal years monotored from first to last censuses included in this study
Number of censuses	Number of field campaigns included in this study
Tree Height Measurements	Number of trees with height measurements in the field
Edge Distance	Distance (m) to neareast forest edge, defined as the interface of intact forest with any anthropogenic habitats of minimum 1 ha, and in selectively logged forests, the nearest logging road was considered as forest edge.
Edge Effects	Whether plot was classified as affected by anthropogenic edge using a threshold edge distance of 448 m
Plot Mean AGB Change	AGB change estimate for each plot, calculated as the linear regression slope of plot AGB against time (Mg ha-1 yr-1)
Weighted Plot Mean AGB Change	The above weighted by cube root of monitoring length (Mg ha-1 yr-1)
BA Weighted WD	Plot mean wood density weighted by stem basal area (g cm-3)
AGWP	Plot mean above-ground wood productivity (Mg ha-1 yr-1)
AGB Mortality	Plot mean AGB Mortality (Mg ha-1 yr-1)
Stem Recruitment Rate	Census-corrected recruitment rate (% yr-1) using a correction factor t0.0759, where t is census interval length (yrs), following Lewis et al. J. Ecol. (2004)
Stem Mortality Rate	Census-corrected mortality rate (% yr-1) using a correction factor t0.0759, where t is census interval length (yrs), following Lewis et al. J. Ecol. (2004)
Initial AGB	Plot AGB at the initial census (Mg ha-1 yr-1)
Data Repository	Permanent repository of raw plot data
Plot Senior Team	Includes the Principal Researchers, Project grant holders, field leaders and botanists involved in establishing the plot and follow-up field campaigns
